# Supplementary material for: Histone methyltransferases EHMT1 and EHMT2 (GLP/G9A) maintain PARP inhibitor resistance in high-grade serous ovarian carcinoma
Source: Clin Epigenetics. 2019 Nov 27;11:165. doi: 10.1186/s13148-019-0758-2 (PMC6882350; doi:10.1186/s13148-019-0758-2)
Supplement: Supplementary file 1 — Additional file 1. Full results of mass spectrometry histone profiling of PEO1 (Sens) and PEO1-OR (Res) cells. Spreadsheet includes average percent of each modification, standard deviation, and coefficient of variance (CV). [file 13148_2019_758_MOESM1_ESM.xlsx]

## Sheet: H3.1 K27K36
Mark	Sample	Total Average Percent	Total Standard Deviation	Total Percent CV			Mark	Difference (Res-Sens)
H3.1: K27UN	RES	18.2619863475232	0.523027429579309	2.86402267325234			H3.1: K27UN	-0.759875
H3.1: K27UN	SENS	19.0218614954598	0.540512377028506	2.84153250278642
H3.1: K27ME1	RES	36.5869422850951	1.15635367509525	3.16056385932621			H3.1: K27ME1	-5.24128
H3.1: K27ME1	SENS	41.8282228329632	0.776762746465248	1.85703023904977
H3.1: K27ME2	RES	36.4499566516528	0.529123957599221	1.45164495710101			H3.1: K27ME2	5.57821
H3.1: K27ME2	SENS	30.8717454815641	0.343830673966243	1.11373901476213
H3.1: K27ME3	RES	7.71286348708533	0.0923400746204108	1.19722169042701			H3.1: K27ME3	0.0582693
H3.1: K27ME3	SENS	7.65459420646551	0.046906967591119	0.612794961116276
H3.1: K27AC	RES	0.988251228643686	0.0195871926431723	1.98200539250071			H3.1: K27AC	0.364675
H3.1: K27AC	SENS	0.623575983547448	0.0303668561313007	4.86979244430604
H3.1: K36UN	RES	19.5222349647646	0.523842236219962	2.68331078467931			H3.1: K36UN	5.80733
H3.1: K36UN	SENS	13.714907536372	0.071001072170541	0.517692678439471
H3.1: K36ME1	RES	24.4475796070503	0.824910575890741	3.37420141032222			H3.1: K36ME1	2.14283
H3.1: K36ME1	SENS	22.3047509801751	0.454761783744783	2.03885613495073
H3.1: K36ME2	RES	39.5342489331066	1.14952410569117	2.90766648339826			H3.1: K36ME2	-4.56188
H3.1: K36ME2	SENS	44.0961260403947	0.506744548904807	1.14918155948801
H3.1: K36ME3	RES	16.3645254746792	0.169135616697755	1.03355038897681			H3.1: K36ME3	-3.21469
H3.1: K36ME3	SENS	19.5792114216654	0.336057560141367	1.71639987384529
H3.1: K36AC	RES	0.131411020399404	0.064434373670592	49.0327017283281			H3.1: K36AC	-0.173593
H3.1: K36AC	SENS	0.305004021392874	0.01047480887067	3.43431828302927

## Sheet: H3.3 K27K36
Mark	Sample	Total Average Percent	Total Standard Deviation	Total Percent CV			Mark	Difference (Res-Sens)
H3.3: K27UN	RES	28.143865048889	1.11727958472669	3.96988680405429			H3.3: K27UN	0.865058
H3.3: K27UN	SENS	27.2788075379645	0.417026437317491	1.52875611126735
H3.3: K27ME1	RES	37.5210675197866	0.308346951383579	0.821796851118305			H3.3: K27ME1	-2.76971
H3.3: K27ME1	SENS	40.2907778797875	0.643981984812623	1.59833594360978
H3.3: K27ME2	RES	27.3462690603134	0.741271472993269	2.71068594899861			H3.3: K27ME2	1.96723
H3.3: K27ME2	SENS	25.3790357473661	0.161383787064792	0.635894084673963
H3.3: K27ME3	RES	4.83964233645081	0.0578503135609066	1.1953427451693			H3.3: K27ME3	-0.0379672
H3.3: K27ME3	SENS	4.87760951224291	0.0586655974872	1.20275305638854
H3.3: K27AC	RES	2.14915603456023	0.119982043104057	5.58275160921985			H3.3: K27AC	-0.0246133
H3.3: K27AC	SENS	2.17376932263895	0.0210807588060269	0.96977901870631
H3.3: K36UN	RES	15.1936903722984	0.180173139942054	1.18584185623889			H3.3: K36UN	3.65805
H3.3: K36UN	SENS	11.5356380968533	0.225444143079236	1.95432746057396
H3.3: K36ME1	RES	14.6169525905397	0.0770895164570701	0.527398005703074			H3.3: K36ME1	-0.312064
H3.3: K36ME1	SENS	14.9290163946797	0.107267917540216	0.71851965798928
H3.3: K36ME2	RES	44.5196495081822	0.338163356354701	0.75958225208523			H3.3: K36ME2	-1.98419
H3.3: K36ME2	SENS	46.5038376979995	0.210750547513201	0.453189581646649
H3.3: K36ME3	RES	21.0883439174291	0.291288789832632	1.3812786389162			H3.3: K36ME3	-2.18148
H3.3: K36ME3	SENS	23.2698252946988	0.220083951749359	0.945791165004999
H3.3: K36AC	RES	4.58136361155061	0.261603037957673	5.7101566288717			H3.3: K36AC	0.819681
H3.3: K36AC	SENS	3.7616825157687	0.115584640208176	3.07268462247023

## Sheet: H3 K9K14
Mark	Sample	Total Average Percent	Total Standard Deviation	Total Percent CV			Mark	Difference (Res-Sens)
H3: K9UN	RES	14.6535228788677	0.762802208446932	5.20558922760472			H3: K9UN	-7.73014
H3: K9UN	SENS	22.3836650721899	1.15579930905482	5.16358382475448
H3: K9ME1	RES	14.6218059763965	0.23458135675048	1.60432546519327			H3: K9ME1	-7.18508
H3: K9ME1	SENS	21.8068835474183	1.18626591803776	5.43986909206109
H3: K9ME2	RES	61.9961266451911	0.830098502929839	1.33895220209572			H3: K9ME2	14.4886
H3: K9ME2	SENS	47.5075214796838	2.11774749084498	4.45770990547384
H3: K9ME3	RES	7.89875775549783	0.216796616425291	2.74469255971793			H3: K9ME3	0.471794
H3: K9ME3	SENS	7.42696421054801	0.203215328779871	2.73618295468905
H3: K9AC	RES	0.829786744046886	0.00365177315341028	0.440085742464444			H3: K9AC	-0.0451789
H3: K9AC	SENS	0.874965690159871	0.0471729490357606	5.3914055792452
H3: K14UN	RES	59.4072996280451	1.8265060484328	3.07454817820156			H3: K14UN	-6.42646
H3: K14UN	SENS	65.8337616437515	0.516007838751886	0.783804275903566
H3: K14AC	RES	40.5927003719549	1.8265060484328	4.49959236930864			H3: K14AC	6.42646
H3: K14AC	SENS	34.1662383562485	0.516007838751893	1.51028577794114

## Sheet: H3 K79
Mark	Sample	Total Average Percent	Total Standard Deviation	Total Percent CV			Mark	Difference (Res-Sens)
H3: K79UN	RES	82.4074204513347	0.771038723601698	0.93564234795704			H3: K79UN	8.65243
H3: K79UN	SENS	73.7549865220354	0.744689759925134	1.00968055861911
H3: K79ME1	RES	10.2783469152037	0.210658001411074	2.04953192521133			H3: K79ME1	-0.856559
H3: K79ME1	SENS	11.13490566009	0.475286742780995	4.26843978107986
H3: K79ME2	RES	5.87562656480652	0.534003064202461	9.08844458225104			H3: K79ME2	-5.45702
H3: K79ME2	SENS	11.3326498225562	0.411974320541913	3.63528677751896
H3: K79ME3	RES	0.759441048038887	0.0763849493838146	10.0580485583528			H3: K79ME3	-2.50904
H3: K79ME3	SENS	3.26847717542378	0.188917485832354	5.77998485817358
H3: K79AC	RES	0.679165020616185	0.0561597165108351	8.26893535534017			H3: K79AC	0.170184
H3: K79AC	SENS	0.508980819894596	0.0372051943062585	7.30974387482091

## Sheet: H3R2UN K4Q5
Mark	Sample	Total Average Percent	Total Standard Deviation	Total Percent CV			Mark	Difference (Res-Sens)
H3R2UN: K4UN	RES	83.4828258996087	1.27127915342988	1.52280321099652			H3R2UN: K4UN	0.555598
H3R2UN: K4UN	SENS	82.9272275026056	0.839276467969525	1.01206382179261
H3R2UN: K4ME1	RES	14.6231488670528	1.23885329550507	8.47186407502364			H3R2UN: K4ME1	-0.800839
H3R2UN: K4ME1	SENS	15.4239876164244	0.819778151866133	5.31495597800651
H3R2UN: K4ME2	RES	0.684138114204125	0.0493339461361753	7.21110914768529			H3R2UN: K4ME2	0.0934612
H3R2UN: K4ME2	SENS	0.590676948119692	0.0227975922030828	3.85957032446494
H3R2UN: K4ME3	RES	0.324241615600826	0.0125322689690689	3.86510193820938			H3R2UN: K4ME3	0.00373666
H3R2UN: K4ME3	SENS	0.320504958339541	0.0290155383195772	9.05307002734053
H3R2UN: K4AC	RES	0.885645503533515	0.0643644395125932	7.26751722396765			H3R2UN: K4AC	0.148043
H3R2UN: K4AC	SENS	0.737602974510775	0.0862109416812535	11.687987258787
H3R2UN: Q5UN	RES	98.9897302016991	0.0459373580768589	0.0464061857560962			H3R2UN: Q5UN	0.190017
H3R2UN: Q5UN	SENS	98.7997128624084	0.0622198424036907	0.0629757320148694
H3R2UN: Q5ME1	RES	1.01026979830093	0.0459373580768544	4.54703863800658			H3R2UN: Q5ME1	-0.190017
H3R2UN: Q5ME1	SENS	1.20028713759157	0.0622198424036952	5.18374649323844

## Sheet: H4 K20
Mark	Sample	Total Average Percent	Total Standard Deviation	Total Percent CV			Mark	Difference (Res-Sens)
H4: K20UN	RES	5.47383724385237	0.219598708352936	4.01178731792885			H4: K20UN	0.799668
H4: K20UN	SENS	4.67416887876287	0.240228892848228	5.13949964323519
H4: K20ME1	RES	0.357187723010685	0.0227126720968143	6.35874937284304			H4: K20ME1	-0.120537
H4: K20ME1	SENS	0.477724517569545	0.0648097540930045	13.5663445583091
H4: K20ME2	RES	90.8209319123584	0.0947489182171749	0.10432497907928			H4: K20ME2	-0.982944
H4: K20ME2	SENS	91.8038761482962	0.243114171552202	0.264819070558073
H4: K20ME3	RES	3.08971527516437	0.11535941734536	3.7336585112757			H4: K20ME3	0.28392
H4: K20ME3	SENS	2.80579481636731	0.0925781562314367	3.29953408180069
H4: K20AC	RES	0.258327845614195	0.0227047631931981	8.78912729644598			H4: K20AC	0.0198922
H4: K20AC	SENS	0.238435639004114	0.0322465032366991	13.5241960352004
