# Supplementary material for: Histone methyltransferases EHMT1 and EHMT2 (GLP/G9A) maintain PARP inhibitor resistance in high-grade serous ovarian carcinoma
Source: Clin Epigenetics. 2019 Nov 27;11:165. doi: 10.1186/s13148-019-0758-2 (PMC6882350; doi:10.1186/s13148-019-0758-2)
Supplement: Supplementary file 3 — Additional file 3: Tumor Microarray Patient Characteristics (H3K9me2 staining and Kaplan-Meier analysis includes only 92 primary tumors prior to therapy). [file 13148_2019_758_MOESM3_ESM.xlsx]

## Sheet: Sheet1
Tumor Microarray Patient Characteristics (H3K9me2 staining and Kaplan-Meier analysis includes only 92 primary tumors prior to therapy)
Patients		113		Histotype				Recurred
Age		59.6 y.o.		Serous		109			Yes	86
					FT	8			No	27
Tumor		137			Ovary	20			Ave. time	23 mo.
					Peritoneum	8
Primary		110			Unknown	73
	Prior Trx	92						Deaths
	Post Trx	18		Mixed		4			Yes	63
Recurrent		27							No	50
				Treatment					Avg. age	65.1 y.o.
BRCA1/2	Yes	28			Platinum/Taxol	113			Avg. Time	57 mo.
	No	57			PARPi	35
	Unknown	28
				Debulking
Grade					Optimal	96
	1	1			Interval	24
	2	9			Sub-optimal	15
	3	103			Unknown	2
Stage				Avastin
	1	3			Yes	80
	2	10			No	21
	3	92			Unknown	9
	4	8
